# Supplementary material for: From diverticulum to diagnosis: The distinctive role of Endoscopic Ultrasonography in Lemmel syndrome
Source: PLoS One. 2025 Jul 9;20(7):e0327855. doi: 10.1371/journal.pone.0327855 (PMC12240295; doi:10.1371/journal.pone.0327855)
Supplement: S2 — (XLS) [file pone.0327855.s002.xls]

## Sheet: Sheet1
编号	性别	年龄	症状	总胆红素	直接胆红素	ALT	AST	ALP	GGT	影像学是否发现憩室	发现憩室的影像学	胆总管上段宽度	胆总管中段宽度	胆总管下段宽度	胆总管最宽处宽度	主胰管宽度	胆囊疾病	胰腺疾病	所做的影像学检查
1	男	66	腹痛	143.2	21.1	178	279	155	356	是	全腹增强CT	3.6	6	4	6	1.8	胆囊炎；胆囊结石	急性胰腺炎	MRCP，全腹增强CT
2	男	70	腹痛	35.8	17.4	262	458	244	401	是	MRCP；全腹增强CT	10	12	10	12	2.5	胆囊术后	急性胰腺炎	NRCP，全腹增强CT
3	男	79	腹痛伴呕吐	35.7	14.8	257	190	184	204	是	全腹增强CT	10	9	6.7	10	2.2	胆囊炎	无	MRCP，全腹增强CT
4	男	65	腹痛伴呕吐	237.4	133.5	124	548	499	1829	是	全腹增强CT；上腹部增强MR	12	9	4	12	3.1	胆囊炎；胆囊结石	无	MRCP，全腹增强CT，上腹部增强MR
5	女	78	腹痛	49.4	19.1	409	810	124	550	否	无	13	8.6	8	13	4.9	无	急性胰腺炎	全腹增强CT
6	女	79	腹痛	22.9	4.9	17	20	98	84	否	无	18	14	10	18	4	无	无	MRCP
7	男	54	腹痛	16.8	5.6	342	114	216	1012	是	全腹增强CT	8	6	6	8	2.3	胆囊炎	无	MRCP，全腹增强CT
8	男	75	腹痛	17.9	4.2	345	290	205	146	是	全腹增强CT	7	8	4	8	2	胆囊炎，胆囊结石	无	MRCP，全腹增强CT
9	女	58	腹痛	31.9	4.5	17	18	94	13	是	全腹CT平扫；MRCP	12	9.3	8	12	2.3	胆囊结石	无	MRCP，全腹平扫CT
10	女	54	腹痛	16.4	6.5	289	104	184	214	否	无	8	10	5	10	1.5	无	无	MRCP，全腹增强CT
11	男	75	腹痛伴发热	124.4	69	324	194	151	687	否	无	7.3	6	4.9	7.3	3.3	胆囊炎，胆囊结石	无	MRCP，全腹增强CT，上腹部增强MR
12	男	59	腹痛	76.9	41.9	419	400	177	364	否	无	7	5	2.6	7	1.8	胆囊炎，胆囊结石	无	MRCP，全腹增强CT
13	男	65	腹痛伴发热	98	61.7	164	55	135	772	是	全腹增强CT	5	5	6	6	3.8	胆囊结石	无	MRCP，全腹增强CT
14	男	74	腹痛	92	56.7	450	360	293	418	是	全腹增强CT	9	12	11	12	3.2	胆囊炎，胆囊结石	无	MRCP，全腹增强CT
15	男	50	腹痛	59.6	12.5	208	68	247	897	否	无	8	6	5	8	2.7	胆囊术后	急性胰腺炎	MRCP，全腹增强CT
16	男	74	腹痛	48.1	9.1	95	85	72	73	否	无	7	6	6	7	4.5	胆囊炎	无	全腹增强CT
17	男	68	腹痛伴呕吐	177.6	105	177	142	108	379	是	全腹增强CT	6	5	4	6	2.1	无	无	MRCP，全腹增强CT
18	男	89	腹痛	25.6	10.1	29	77	110	121	是	全腹增强CT	8	10	5	10	3.6	胆囊炎	无	MRCP，全腹增强CT
19	男	75	腹痛	64.8	31.9	113	84	322	386	是	全腹增强CT；MRCP；上腹部增强MR+DWI	6	4	3	6	3.7	胆囊炎，胆囊结石	急性胰腺炎	MRCP，全腹增强CT，上腹部增强MR
